# Supplementary material for: SnCl4 Promoted Efficient Cleavage of Acetal/Ketal Groups with the Assistance of Water in CH2Cl2
Source: Molecules. 2022 Nov 26;27(23):8258. doi: 10.3390/molecules27238258 (PMC9736348; doi:10.3390/molecules27238258)
Supplement: Supplementary file 1 [file molecules-27-08258-s001.zip]

Archive with 1 entries (1 files):
- molecules-2025547-supplementary.pdf
